# Supplementary material for: The Dose/Fractionation Debate in Limited-Stage Small Cell Lung Cancer
Source: Cancers (Basel). 2024 May 17;16(10):1908. doi: 10.3390/cancers16101908 (PMC11119808; doi:10.3390/cancers16101908)
Supplement: Supplementary file 1 [file cancers-16-01908-s001.zip]

Archive with 1 entries (1 files):
- cancers-2972870-supplementary.xlsx
