# Supplementary material for: The Dose/Fractionation Debate in Limited-Stage Small Cell Lung Cancer
Source: Cancers (Basel). 2024 May 17;16(10):1908. doi: 10.3390/cancers16101908 (PMC11119808; doi:10.3390/cancers16101908)
Supplement: Supplementary file 1 [file cancers-16-01908-s001.zip › cancers-2972870-supplementary.xlsx]

## Sheet: Sheet1
Author	Radiotherapy started with chemotherapy	Concurrent CHT type	Year	Total	Median age,Years	Male(%)	Treatment	Dose,Gy	Fractions	Dose per fraction,Gy	BED10	2-year OS（%）	Median OS	Technique	Grade 3+ acute esophagitis（%）	PCI（%）
L. Herbert Maurer1997	Cycle 4	Cisplatin, cyclophosphamide, and etoposide	1997	78	60-69	51（65）	ConvTRT	50	25	2	46.39	31	21.4	2D-RT	NA	NA
ANDREW T. TURRISI, III1999	Cycle 1	EP	1999	206	63	121(59)	ConvTRT	45	25	1.8	39.49	41	19	2D-CRT	33（16）	NA
James A. Bonner1999	Cycle 4	EP	1999	132	<60(35%)	76（58）	ConvTRT	50.4	28	1.8	43.8	47	NA	2D-CRT	7(5.3)	NA
Nasser Hanna2002	Cycle 1	Cisplatin, etoposide and ifosfamide	2002	53	63	30（57）	ConvTRT	45	25	1.8	39.49	36	NA	2D-RT	2（4）	NA
GregoryM. M.Videtic2003	2nd or 3rd cycle	EP	2003	92	NA	NA	ConvTRT	50	25	2	46.39	15.8	15.1	2D-CRT	NA	27（29）
Jeffrey Bogart 2004	Cycle 3	EC	2004	63	60	34（54）	ConvTRT	70	35	2	64.61	48	22.4	2D-RT	NA	52.4
A. William Blackstock2005	Cycle 2	EP	2005	56	63	27（48）	ConvTRT	50	25	2	46.39	36	15	2D-CRT	5(9)	60
P Baas2006	Cycle 2	Carboplatin, paclitaxel and etoposide	2006	37	65	21(58)	ConvTRT	45	25	1.8	39.49	47	19.5	3D-CRT	10(27)	81.1
S. Kakolyris2006	Cycle 4	EP	2006	39	56	33（85）	ConvTRT	45-56	25-28	1.8-2.0	39.49-51.53	36	15	NA	NA	NA
Antonius A. Miller2007	Cycle 3	EC	2007	63	62	27（43）	ConvTRT	70	35	2	64.61	35（25-49）	20	2D-RT,3D-CRT	NA	44.4
Joo Hyuk Sohn2007	Cycle 2	Cisplatin plus irinotecan	2007	33	60	28（85）	ConvTRT	54	30	1.8	47.22	55	26.1	NA	6(18.2)	36.4
Quynh-Thu X. Le2009	Cycle 1	Cisplatin tirapazamine and etoposide	2009	68	63	30(44)	ConvTRT	61	33	1.8-2	53.74	73.5	21	3D-CRT	17（25）	NA
N. Xenidis2010	Cycle 2	Cisplatin	2010	33	66	30(91)	ConvTRT	55	28-31	1.8-2.0	47.16-50.33	28	19	3D-CRT	0	12.1
NATSUO TOMITA2010	within 4 cycles	EP or EC or cisplatin plus irinotecan	2010	61	66	50(82)	ConvTRT	56	27-35	1.8-2.0	49.46	61.5	41	2D-CRT(83%)	NA	30
NATSUO TOMITA2010	within 4 cycles	EP or EC or cisplatin plus irinotecan	2010	29	71	25(86)	ConvTRT	50	20-29	1.8-2.0	43.09	21.7	14	2D-CRT(83%)	NA	21
Hanan A. Wahba2012	Cycle 2	cisplatin	2012	33	56	27(82)	ConvTRT	54	30	1.8	47.22	55	25	2D-CRT	1（3.03）	66.7
J.-M. Sun2013	1st or 3rd cycle	EP	2013	219	60	98(88.3)	ConvTRT	52.5	25	2.1	49.91	50.7	24.1	3D-CRT	4(3.6)	55 (49.5%)
Michael J. Kelley2013	Cycle 3	Carboplatin	2013	75	61	42（56）	ConvTRT	70	35	2	64.61	31	18.1	2D-RT,3D-CRT	17（22）	NA
Abhilash Gazula2014	2nd or 3rd cycle (50%)	EP or EC	2014	20	65	NA	ConvTRT	61.2	25-37	1.8-2	46.39-57.55	48.1	23	3D-CRT,IMRT	0	54
Dan Han2015	1st or 2nd cycle (57.5%)	EP or EC or irinotecan plus cisplatin or irinotecan plus carboplatin	2015	80	55	57(71)	ConvTRT	60	30	2	55.5	43	29.5	3D-CRT	5(6)	50
Corinne Faivre-Finn2017	Cycle 2	EP	2017	273	63	148(55)	ConvTRT	66	33	2	60.64	51	25	3D-CRT,IMRT	47(18)	85
Yeru Tan2021	Cycle 4	EP	2021	74	55	52（70)	ConvTRT	56	28	2	51.53	39	20.2	IMRT	NA	NA
Byoung Hyuck Kim2023	2nd or 3rd cycle	EP or EC	2023	75	NA	112（79.4）	ConvTRT	54	27	2	49.54	61	NA	3D-CRT,IMRT	NA	124（87.9)
Byoung Hyuck Kim2023	2nd or 3rd cycle	EP or EC	2023	75	NA	75（89.3）	ConvTRT	60	30	2	55.5	72	NA	3D-CRT,IMRT	NA	68(81)
Jeffrey Bogart 2023	1st or 2nd cycle	EP	2023	325	63	156（48）	ConvTRT	70	35	2	64.61	56	30.5	3D-CRT,IMRT	36(12)	NA
Andrew T. Turrisi III1988	Cycle 1	Cisplatin plus VP-16	1988	23	56	12(52.2)	HyperTRT	45	30	1.5	43.91	57	NA	2D-CRT	3（13）	NA
Bruce E. Johnson1996	Cycle 1	EP	1996	54	59	37（69）	HyperTRT	45	30	1.5	43.91	43	21	2D-RT	15(27.8)	35.2
Branislav Jeremic1997	within 4 cycles	EP	1997	52	59	31（60）	HyperTRT	45	30	1.5	43.91	71	34	2D-RT	15（28.8）	NA
Andrew T. Turrisi III1999	Cycle 1	EP	1999	211	61	122(58)	HyperTRT	45	30	1.5	43.91	47	23	2D-CRT	67（32）	NA
A. Hugli2000	Cycle 1	EP	2000	52	54	41（79）	HyperTRT	45	30	1.5	43.91	39.6	18	2D-RT	20（38）	NA
D.V. Skarlos2001	1st or 4th cycle	EC	2001	42	61	39(93）	HyperTRT	45	30	1.5	43.91	36	17.5	2D-CRT	1(2.5)	NA
Minoru Takada2002	Cycle 1	EP	2002	114	65	91(80)	HyperTRT	45	30	1.5	43.91	54.4	27.2	2D-RT	9（10）	NA
David S. Ettinger2005	Cycle 1	Cisplatin, etoposide and paclitaxel	2005	53	56	27(51)	HyperTRT	45	30	1.5	43.91	55	24.7	3D-CRT	19(36)	32.1
Ji-Youn Han2005	Cycle 3	EP	2005	35	63	33（94）	HyperTRT	45	30	1.5	43.91	54	25	3D-CRT	10(29)	42.9
Dirk De Ruysscher2006	within 2 cycles	EC	2006	27	62	18（67）	HyperTRT	45	30	1.5	43.91	33	21	3D-CRT	8/27(30)	NA
Hiroshi Saito2006	Cycle 1	EP	2006	49	62	40（82）	HyperTRT	45	36	1.5	43.91	49	29.9	IMRT	1（2）	NA
Morten Sorensen2008	Cycle 3	EC	2008	40	60	19(48）	HyperTRT	45	30	1.5	43.91	45.3	22.9	3D-CRT	9（26.5）	35
Judith Van Loon2010	within 3 cycles	EC	2010	60	66	40(67)	HyperTRT	45	30	1.5	43.91	35	19	3D-CRT	7（11.7）	83.3
Natsuo Tomita2010	within 4 cycles	EP or EC or cisplatin plus irinotecan	2010	37	58	30(81)	HyperTRT	45	30	1.5	43.91	57.3	30	2D-CRT(83%)	NA	65
Catherine S Bettington2012	Cycle 2 to Cycle 4 (97.6%)	EP or EC	2013	41	61	19（46)	HyperTRT	45	30	1.5	43.91	55.9	26	3D-CRT	5(12.2)	NA
Abhilash Gazula2014	2nd or 3rd cycle (80.7%)	EP or EC	2014	26	59	NA	HyperTRT	45	30	1.5	43.91	43.7	23.8	3D-CRT,IMRT	0	54
Kaoru Kubota2014	Cycle 1	EP or irinotecan plus cisplatin	2014	281	61	23（81）	HyperTRT	45	36	1.5	43.91	63.6	34.8	2D-RT,3D-CRT	5（2）	60
Dan Han2015	1st or 2rd cycle (66.7%)	EP or EC or irinotecan plus cisplatin or irinotecan plus carboplatin	2015	63	58	45(71)	HyperTRT	45	30	1.5	43.91	49	31.4	3D-CRT	12(19)	58.7
Bjorn H. Gronberg2016	Cycle 1	EP	2016	73	63	36（49）	HyperTRT	45	30	1.5	43.91	42	25.1	3D-CRT	24(33)	NA
Corinne Faivre-Finn2017	Cycle 2	EP	2017	274	62	147(54)	HyperTRT	45	30	1.5	43.91	56	30	3D-CRT,IMRT	47(19)	81
Sayaka Ohara2018	Cycle 3	EP	2018	175	64	133（76）	HyperTRT	45	30	1.5	43.91	72.7	38.1	NA	NA	NA
Xiao Hu2019	Cycle 3	EP	2020	150	32-75	126(84)	HyperTRT	45	30	1.5	43.91	55.5	21.9	3D-CRT,IMRT	23（15.5）	63.1
Bjorn Henning Gronberg2021	Cycle 2	EP or EC	2021	89	65	39（44）	HyperTRT	60	40	1.5	58.28	74.5	37.2	3D-CRT,IMRT	19(21)	82.4
Bjorn Henning Gronberg2021	Cycle 2	EP or EC	2021	81	65	34（42）	HyperTRT	45	30	1.5	43.91	48.1	22.6	3D-CRT,IMRT	14(18)	82.4
Bo Qiu2021	Cycles 1 to 3	EP	2021	94	58	83（88）	HyperTRT	45	30	1.5	43.91	69.9	33.6	IMRT	16(17.4)	NA
Michael Yan2021	Chemotherapy to RT Time in Days (mean: 51)	NA	2021	110	66	64（58）	HyperTRT	45	30	1.5	43.91	49.1	NA	3D-CRT	14（12.7）	NA
Yeru Tan2021	Cycle 4	EP	2021	74	54	47(64)	HyperTRT	50	34	1.5	48.01	47	23.6	IMRT	NA	NA
Wei Zhou2022	within 4 cycles	EP	2022	79	57	60（75.9）	HyperTRT	45	30	1.5	43.91	53.1	NA	3D-CRT,IMRT	0	81
Jeffrey Bogart 2023	1st or 2nd cycle	EP	2023	313	64	153（49）	HyperTRT	45	30	1.5	43.91	59	28.7	3D-CRT,IMRT	32(10.8)	NA
Mengfan Wang 2023	within 4 cycles	EP or etoposide plus lobaplatin	2023	19	NA	16(84.2)	HyperTRT	45	30	1.5	43.91	52.5	25.4	IMRT	1（5.3）	NA
Mengfan Wang 2023	within 4 cycles	EP or etoposide plus lobaplatin	2023	23	NA	16(69.6)	HyperTRT	45	30	1.5	43.91	48.4	21.9	IMRT	4（17.4）	NA
Nevin Murray1993	Cycle 3	EP	1993	155	62	91(59)	HypoTRT	40	15	2.67	42.84	40	21.2	2D-RT	NA	NA
Gregory M.M. Videtic2003	1st or 2nd cycle	EP	2003	122	NA	NA	HypoTRT	40	15	2.66667	42.84	27.1	14.7	2D-CRT	NA	21（18）
A. William Blackstock2005	1st or 2nd cycle	cisplatin/etoposide and cyclophosphamide/vincristine/doxorubicin	2005	54	60	40（74）	HypoTRT	50	20	2.5	43.53	31	14	2D-CRT	2(4)	51
Stephen G. Spiro2006	Cycle 1	EP	2006	159	62	95(60)	HypoTRT	40	15	2.67	42.84	22	13.7	cobalt-60 or a linear accelerator	12(8)	60
J. P. Sculier2008	Cycle 1	EP	2008	104	32-75	163(80)	HypoTRT	39.9	15	2.66	42.68	35	15.5	2D-CRT	13（6.4）	NA
J. P. Sculier2008	Cycle 1	EP	2008	100	32-75	163(80)	HypoTRT	39.9	15	2.66	42.68	38	15.5	2D-CRT	13（6.4）	NA
Catherine S Bettington2012	Cycle 2 to Cycle 4 (84.2%)	EP	2013	38	67	19(50)	HypoTRT	40	15	2.67	42.84	41.5	21	3D-CRT	2(5.3)	NA
Bing Xia2014	2nd or 3rd cycle of CHT	EP	2015	59	58	51（86）	HypoTRT	55	22	2.5	56.38	58.2（44.5-71.9）	28.5	IMRT	15（25）	64
Joanna Socha2015	within 3 cycles	EP	2015	42	59	22（52）	HypoTRT	42	15	2.8	45.92	39.6	27	3D-CRT	4(9.5)	52
Bjorn H. Gronberg2016	Cycle 1	EP	2016	84	63	45（54）	HypoTRT	42	15	2.8	45.92	53	18.8	3D-CRT	26(31)	NA
Jing Zhang2017	1st to 3rd cycle (76.8%)	EP or EC	2017	69	59	57(83)	HypoTRT	55	22	2.5	56.38	62	27.2	3D-CRT,IMRT	8（11.6）	66.7
Wessam Elghamry2020	Cycle 2	EP	2020	30	60	28(93)	HypoTRT	55	22	2.5	56.38	58.3	26.4	NA	6（20）	NA
Michael Yan2021	Chemotherapy to RT Time in Days (mean: 65)	NA	2021	63	69	34（54）	HypoTRT	40	15	2.67	42.84	45.2	NA	3D-CRT	9（14.3）	NA
Bo Qiu2021	within 3 cycles	EP	2021	88	58	74（84）	HypoTRT	65	26	2.5	66.4	74.2	39.3	IMRT	13(15.3)	NA
Chongyi Li2014	Cycle 1	EP	2014	29	55	16(55.6)	SBRT	42.5	10	4.25	55.61	55.9	27	SBRT	4（13.8）	NA
Abbreviations: EP=etoposide and cisplatin; EC=etoposide and carboplatin; CHT = Chemotherapy; ConvTRT=conventionally fractionated thoracic radiotherapy; HyperTRT= hyperfractionated thoracic radiotherapy; HypoTRT=hypofractionated thoracic radiotherapy.
